# Supplementary material for: Experimental data for the slug two-phase flow characteristics in horizontal pipeline
Source: Data Brief. 2017 Nov 27;16:527–30. doi: 10.1016/j.dib.2017.11.026 (PMC5734701; doi:10.1016/j.dib.2017.11.026)
Supplement: Supplementary file 2 — Supplementary material [file mmc2.xlsx]

## Sheet: Sheet1
		Translational Slug Velocity Data
		jG	jL	jM	jS									jL	Superficial Liquid Velocity
Superficial Liquid Velocity jL=0.7 m/s		0.698	0.7	1.396	2.23									jG	Superficial Gas Velocity
		1.047	0.7	1.745	2.41									jM	Mixture Velocity
		2.094	0.7	2.792	3.58									jS	Transitional Slug Velocity
		2.443	0.7	3.141	4.16
		2.792	0.7	3.49	4.46
Superficial Liquid Velocity jL=0.86 m/s		jG	jL	jM	jS
		0.698	0.86	1.558	2.52
		1.047	0.86	1.907	2.78
		2.094	0.86	2.954	3.94
		2.443	0.86	3.303	4.39
		2.792	0.86	3.652	4.77
Superficial Liquid Velocity jL=1.0 m/s		jG	jL	jM	jS
		1.047	1	2.047	3.98
		2.094	1	3.094	4.39
		2.443	1	3.443	4.89
		2.792	1	3.792	4.98
		3.141	1	4.141	5.12
