# Supplementary material for: Experimental data for the slug two-phase flow characteristics in horizontal pipeline
Source: Data Brief. 2017 Nov 27;16:527–30. doi: 10.1016/j.dib.2017.11.026 (PMC5734701; doi:10.1016/j.dib.2017.11.026)
Supplement: Supplementary file 3 — Supplementary material [file mmc3.xlsx]

## Sheet: Slug Frequency at Section 54D
						Slug Frequency at Section 54D
	jG	jL	fS (jL= 0.7 m/s)
	2.094	0.7	0.458971
	2.443	0.7	0.438453										jL	Superficial Liquid Velocity
	2.792	0.7	0.402789										jG	Superficial Gas Velocity
	3.141	0.7	0.339746										fS	Slug Frequency
	3.49	0.7	0.251839
	jG	jL	fS (jL= 0.86 m/s)
	2.094	0.86	0.5204
	2.443	0.86	0.5068
	2.792	0.86	0.485237
	3.141	0.86	0.48
	3.49	0.86	0.449457
	jG	jL	fS (jL= 1.0 m/s)
	2.094	1	0.624
	2.443	1	0.605
	2.792	1	0.576
	3.141	1	0.529
	3.49	1	0.476

## Sheet: Slug Frequency at section 81D
						Slug Frequency at Section 81D
														jL	Superficial Liquid Velocity
	jG	jL	fS (jL= 0.7 m/s)											jG	Superficial Gas Velocity
	0.698	0.7	0.516237											fS	Slug Frequency
	1.047	0.7	0.481287
	2.094	0.7	0.420251
	2.443	0.7	0.323
	2.792	0.7	0.204177
	jG	jL	fS (jL= 0.86 m/s)
	0.698	0.86	0.884939
	1.047	0.86	0.691431
	2.094	0.86	0.671841
	2.443	0.86	0.420101
	2.792	0.86	0.3956
	jG	jL	fS (jL= 1.0 m/s)
	0.698	1	0.924
	1.047	1	0.84009
	2.094	1	0.828848
	2.443	1	0.654839
	2.792	1	0.589502
