# Supplementary material for: Experimental data for the slug two-phase flow characteristics in horizontal pipeline
Source: Data Brief. 2017 Nov 27;16:527–30. doi: 10.1016/j.dib.2017.11.026 (PMC5734701; doi:10.1016/j.dib.2017.11.026)
Supplement: Supplementary file 4 — Supplementary material [file mmc4.xlsx]

## Sheet: Slug Length at section 54D
	Slug Length at section 54D
														jL	Superficial Liquid Velocity
	jG	jL	LS/D (0.7 m/s)											jG	Superficial Gas Velocity
	2.094	0.7	4.12162											LS	Slug Length
	2.443	0.7	4.56081											D	Pipe Diameter (0.074 m)
	2.792	0.7	5.54054
	3.141	0.7	6.28378
	3.49	0.7	7.97297
	jG	jL	LS/D (0.86 m/s)
	2.094	0.86	3.51351
	2.443	0.86	4.12162
	2.792	0.86	4.45946
	3.141	0.86	5.78378
	3.49	0.86	5.98649
	jG	jL	LS/D (1.0 m/s)
	2.094	1	2.643
	2.443	1	2.97297
	2.792	1	3.54054
	3.141	1	4.40541
	3.49	1	4.65676

## Sheet: Slug Length at Section 81D
		Slug Length at section 81D
	jG	jL	LS/D (0.7 m/s)											jL	Superficial Liquid Velocity
	1.047	0.7	6.31081											jG	Superficial Gas Velocity
	2.094	0.7	9.90541											LS	Slug Length
	2.443	0.7	13.8243											D	Pipe Diameter (0.074 m)
	2.792	0.7	14.0541
	3.141	0.7	14.3243
	jG	jL	LS/D (0.86 m/s)
	1.047	0.86	5.32
	2.094	0.86	6.459
	2.443	0.86	7.235
	2.792	0.86	10.664
	3.141	0.86	11.135
	jG	jL	LS/D (1.0 m/s)
	1.047	1	4.45946
	2.094	1	5
	2.443	1	5.89189
	2.792	1	7.97297
	3.141	1	9.32432
